# Supplementary material for: Inflammatory Biomarkers and Neurotrophic Factors in Preterm Newborns as Predictors of Motor Development: A Systematic Review
Source: Pediatr Rep. 2026 Jan 5;18(1):7. doi: 10.3390/pediatric18010007 (PMC12821560; doi:10.3390/pediatric18010007)
Supplement: Supplementary file 1 [file pediatrrep-18-00007-s001.zip]

Archive with 2 entries (1 files):
- pediatrrep-4036088-supplementary/
- pediatrrep-4036088-supplementary/pediatrrep-4036088-supplementary.pdf
